# Supplementary material for: Incremental cost of state funds for new enrollment in Section 1332 waivers
Source: Health Aff Sch. 2025 Mar 12;3(4):qxaf050. doi: 10.1093/haschl/qxaf050 (PMC11970019; doi:10.1093/haschl/qxaf050)
Supplement: qxaf050_Supplementary_Data [file qxaf050_supplementary_data.zip]

Archive with 3 entries (3 files):
- coi_disclosure-dludwinski.docx
- qxaf050_Supplementary_Data.docx
- coi_disclosure Anderson.docx
